# Supplementary material for: Bacterial Lighthouses—Real-Time Detection of Yersinia enterocolitica by Quorum Sensing
Source: Biosensors (Basel). 2021 Dec 16;11(12):517. doi: 10.3390/bios11120517 (PMC8699262; doi:10.3390/bios11120517)
Supplement: Supplementary file 1 [file biosensors-11-00517-s001.zip]

Archive with 1 entries (1 files):
- biosensors-1474265-supplementary.pdf
